# Supplementary material for: CXCL13 as a Prognostic Biomarker and Immune Microenvironment-Associated Gene in Endometrial Carcinoma: A Multi-Omics Investigation
Source: Biology (Basel). 2026 Jun 23;15(13):987. doi: 10.3390/biology15130987 (PMC13359461; doi:10.3390/biology15130987)
Supplement: Supplementary file 1 [file biology-15-00987-s001.zip]

Archive with 1 entries (1 files):
- biology-4288514-supplementary.pdf
